# Supplementary material for: Fibroblast growth factor–inducible 14 regulates satellite cell self-renewal and expansion during skeletal muscle repair
Source: JCI Insight. 2025 Jan 28;10(5):e187825. doi: 10.1172/jci.insight.187825 (PMC11949035; doi:10.1172/jci.insight.187825)
Supplement: Supporting data values [file jciinsight-10-187825-s138.xlsx]

## Sheet: Fig 1C
Relative Fn14 mRNA levels	Satellite cells - 0 days			Satellite cells - 5 days			Satellite cells - 21 days
	1	0.88	1.14	1.84	1.92	1.96	0.14	0.17	0.16

## Sheet: Fig 2B
Body weight	Fn14fl/fl						Fn14scKO
	23.4	20.7	20.2	19	21	19.9	23	20.7	19.5	19.4	19.9

## Sheet: Fig 2C
		Fn14fl/fl											Fn14scKO
Muscle weight	Uninjured	1.79915	1.71981	1.73762	1.65789	1.64286	1.70352	1.67327	1.68041	1.74479	1.83981	1.78537	1.64348	1.90821	1.66667	1.70103	1.77889	1.64162	1.76617	1.67513	1.78571
	5d-Injured	1.44017	1.58937	1.55941	1.36316	1.5	1.43719	1.10396	1.33505	1.35938	1.25728	1.22439	1.24783	1.14493	1.39487	1.15464	1.52261	1.34682	1.26368	1.01523	1.13265

## Sheet: Fig 2D
			Fn14fl/fl				Fn14scKO
	Muscle weight	Uninjured	1.53	1.68095	1.67841	1.76147	1.64069	1.70925	1.77586	1.66029
		14d-Injured	1.825	2.04286	1.96035	1.94954	1.41558	1.36123	1.69828	1.77033

## Sheet: Fig 2F
	Average myofiber CSA	Fn14fl/fl			Fn14scKO
	Uninjured	2039.84	1787.7	1470.35	1994.94	1768.48	1747.53

## Sheet: Fig 2G
	Average myofiber CSA	Fn14fl/fl			Fn14scKO
	5d-Injured	970.628	873.516	960.093	296.81	282.296	326.601

## Sheet: Fig 2H
	Average myofiber CSA	Fn14fl/fl				Fn14scKO
	14d-Injured	1937.82	2013.49	2067.89	2333.53	1098.98	1478.9	1263.49	1293.24

## Sheet: Fig 2J
	Average myofiber CSA	Fn14fl/fl			Fn14scKO
	eMyHC+	1027.2	847.434	961.582	295.137	274.467	310.535

## Sheet: Fig 2K
	% of eMyHC+ with 2 or more nuclei	Fn14fl/fl			Fn14scKO
		39.6739	48.5577	43.3824	3.50877	7.51295	5.02646

## Sheet: Fig 3B
		5d-post-injury
	pax7/mm2	Fn14fl/fl			Fn14scKO
		151.999	141.596	220.775	33.5207	43.9237	35.2546

[truncated: 41 more sheets: Fig 3C, Fig 3E, Fig 3F, Fg 3G, Fig 4D, Fig 4F, Fig 4H, Fig 5B, Fig 5C, Fig 5E, Fig 5H, Fig 5I, Fig 6C, Fig 6E, Fig 6F, Fig 6G, Fig 6H, Fig 6I, Fig 6J, Fig 7E …]
